# Supplementary material for: Cultivation of marine bacteria of the SAR202 clade
Source: Nat Commun. 2023 Aug 22;14:5098. doi: 10.1038/s41467-023-40726-8 (PMC10444878; doi:10.1038/s41467-023-40726-8)
Supplement: Supplementary file 5 — Supplementary Data 2 [file 41467_2023_40726_MOESM5_ESM.xlsx]

## Sheet: Supplementary Data 2
Supplementary Data 2 | Metagenome samples used in fragment recruitment.
Station	Depth (m)	Latitude	Longitude	Run Accession*	Size fraction (μm)
TARA_038	5	19.0393	64.4913	ERR599102, ERR599158	0.22-1.6
TARA_038	25	19.0284	64.5126	ERR598949, ERR599082	0.22-1.6
TARA_038	340	19.0351	64.5638	ERR599109, ERR599167	0.22-1.6
TARA_039	25	18.5839	66.4727	ERR599145	0.22-1.6
TARA_039	270	18.7341	66.3896	ERR599037, ERR599172	0.22-1.6
TARA_056	5	-15.3424	43.2965	ERR599057	0.22-3
TARA_056	1000	-15.3379	43.2948	ERR599112	0.22-3
TARA_064	5	-29.5019	37.9889	ERR598970, ERR599088, ERR599150	0.22-3
TARA_064	65	-29.5333	37.9117	ERR598972, ERR599023, ERR599025	0.22-3
TARA_064	1000	-29.5046	37.9599	ERR599021, ERR599164	0.22-3
TARA_065	5	-35.1728	26.2868	ERR598979, ERR599146	0.22-3
TARA_065	30	-35.2421	26.3048	ERR598990, ERR599018, ERR599110	0.22-3
TARA_065	850	-35.1889	26.2905	ERR598960, ERR599034	0.22-3
TARA_068	5	-31.0266	4.665	ERR599129, ERR599171, ERR599174	0.22-3
TARA_068	50	-31.027	4.6802	ERR599017, ERR599056, ERR599103	0.22-3
TARA_068	700	-31.0198	4.6685	ERR598947, ERR599131	0.22-3
TARA_070	5	-20.4091	-3.1759	ERR599135, ERR599165	0.22-3
TARA_070	800	-20.4075	-3.1641	ERR599044, ERR599149	0.22-3
TARA_072	5	-8.7789	-17.9099	ERR598984, ERR599105	0.22-3
TARA_072	100	-8.7296	-17.9604	ERR599133, ERR599137	0.22-3
TARA_072	800	-8.7986	-17.9034	ERR599005, ERR599048	0.22-3
TARA_076	5	-20.9354	-35.1803	ERR599010, ERR599126	0.22-3
TARA_076	150	-21.0292	-35.3498	ERR599040, ERR599148	0.22-3
TARA_076	800	-20.9315	-35.1794	ERR599000, ERR599154	0.22-3
TARA_078	5	-30.1367	-43.2899	ERR599006, ERR599022	0.22-3
TARA_078	120	-30.1484	-43.2705	ERR599046, ERR599101	0.22-3
TARA_078	800	-30.1471	-43.2915	ERR599124, ERR599159	0.22-3
TARA_085	5	-62.0385	-49.529	ERR599090, ERR599176	0.22-3
TARA_085	90	-62.2231	-49.2139	ERR599104, ERR599121	0.22-3
TARA_085	790	-61.9689	-49.5017	ERR599008, ERR599125	0.22-3
TARA_098	5	-25.8051	-111.72	ERR599093, ERR599120	0.22-3
TARA_098	188	-25.826	-111.729	ERR599042, ERR599079	0.22-3
TARA_098	488	-25.8076	-111.691	ERR599071, ERR599085	0.22-3
TARA_102	5	-5.2529	-85.1545	ERR598943, ERR598978	0.22-3
TARA_102	40	-5.2669	-85.2732	ERR598962, ERR599007, ERR599168	0.22-3
TARA_102	480	-5.261	-85.1678	ERR599055, ERR599128, ERR599132	0.22-3
TARA_109	5	1.9928	-84.5766	ERR598997, ERR599118	0.22-3
TARA_109	30	2.0299	-84.5546	ERR598952, ERR599065, ERR599108	0.22-3
TARA_109	380	2.0649	-84.5546	ERR598971, ERR599067	0.22-3
TARA_110	5	-2.0133	-84.589	ERR599039	0.22-3
TARA_110	50	-1.9002	-84.6265	ERR599014	0.22-3
TARA_110	380	-1.8902	-84.6141	ERR599020	0.22-3
TARA_111	5	-16.9601	-100.633	ERR599077	0.22-3
TARA_111	90	-16.9587	-100.675	ERR598961	0.22-3
TARA_111	350	-16.9486	-100.671	ERR599086	0.22-3
TARA_112	5	-23.2811	-129.395	ERR598954	0.22-3
TARA_112	155	-23.2189	-129.5	ERR598957	0.22-3
TARA_112	696	-23.2232	-129.599	ERR599072	0.22-3
TARA_122	5	-8.9971	-139.196	ERR598992	0.22-3
TARA_122	115	-9.0063	-139.139	ERR598948	0.22-3
TARA_122	600	-8.9729	-139.239	ERR598999, ERR599033, ERR599083, ERR599096	0.22-3
TARA_132	5	31.5213	-158.996	ERR599142	0.22-3
TARA_132	115	31.5168	-159.046	ERR598995	0.22-3
TARA_132	550	31.528	-159.022	ERR598980	0.22-3
TARA_133	5	35.3671	-127.742	ERR599052	0.22-3
TARA_133	45	35.4002	-127.75	ERR598942	0.22-3
TARA_133	650	35.2698	-127.727	ERR599115	0.22-3
TARA_137	5	14.2035	-116.626	ERR598989	0.22-3
TARA_137	40	14.2075	-116.647	ERR598987, ERR599070, ERR599099, ERR599147	0.22-3
TARA_137	375	14.2025	-116.643	ERR599015, ERR599076, ERR599127, ERR599152	0.22-3
TARA_138	5	6.3332	-102.943	ERR599030	0.22-3
TARA_138	60	6.3378	-102.954	ERR599087	0.22-3
TARA_138	450	6.3559	-103.06	ERR599004, ERR599051, ERR599060, ERR599175	0.22-3
TARA_142	5	25.5264	-88.394	ERR599136	0.22-3
TARA_142	125	25.6168	-88.4532	ERR599100	0.22-3
TARA_142	640	25.6236	-88.45	ERR598985	0.22-3
TARA_145	5	39.2305	-70.0377	ERR598983	0.22-3
TARA_145	590	39.2392	-70.0343	ERR599166	0.22-3
TARA_146	5	34.6712	-71.3093	ERR598968	0.22-3
TARA_146	640	34.6663	-71.2907	ERR599047	0.22-3
TARA_149	5	34.1132	-49.9181	ERR598963	0.22-3
TARA_149	740	34.0771	-49.8233	ERR598964	0.22-3
TARA_152	5	43.6792	-16.8344	ERR599078	0.22-3
TARA_152	25	43.7056	-16.8794	ERR599001	0.22-3
TARA_152	800	43.7182	-16.8714	ERR598944	0.22-3
ALOHA	25	22.75	-158	SRR5002336	0.22-1.6
ALOHA	75	22.75	-158	SRR5002330	0.22-1.6
ALOHA	125	22.75	-158	SRR5002403	0.22-1.6
ALOHA	200	22.75	-158	SRR5002329	0.22-1.6
ALOHA	500	22.75	-158	SRR5002324, SRR5002399	0.22-1.6
ALOHA	770	22.75	-158	SRR5002397	0.22-1.6
ALOHA	1000	22.75	-158	SRR5002331	0.22-1.6
Izu-Bonin Trench	0	29.15	142.801	DRR092705	> 0.22
Izu-Bonin Trench	306	29.15	142.801	DRR092706	> 0.22
Izu-Bonin Trench	505	29.15	142.801	DRR092707	> 0.22
Izu-Bonin Trench	754	29.15	142.801	DRR092708	> 0.22
Izu-Bonin Trench	1206	29.15	142.801	DRR092709	> 0.22
Izu-Bonin Trench	2015	29.15	142.801	DRR092710	> 0.22
Izu-Bonin Trench	3507	29.15	142.801	DRR092711	> 0.22
Izu-Bonin Trench	5010	29.15	142.801	DRR092712	> 0.22
Izu-Bonin Trench	7512	29.15	142.801	DRR092713	> 0.22
Izu-Bonin Trench	9697	29.15	142.801	DRR092714	> 0.22
Japan Trench	0	36.105	142.726	DRR092715	> 0.22
Japan Trench	200	36.064	142.728	DRR092716	> 0.22
Japan Trench	550	36.064	142.728	DRR092717	> 0.22
Japan Trench	1000	36.064	142.728	DRR092718	> 0.22
Japan Trench	3500	36.064	142.728	DRR092719	> 0.22
Japan Trench	7000	36.105	142.726	DRR092720	> 0.22
Mariana	0	11.3673	142.418	DRR092721	> 0.22
Mariana	203	11.6398	142.429	DRR092722	> 0.22
Mariana	502	11.6398	142.429	DRR092723	> 0.22
Mariana	2000	11.6398	142.429	DRR092724	> 0.22
Mariana	3971	11.3699	142.43	DRR092725	> 0.22
Mariana	7900	11.3699	142.43	DRR092726	> 0.22
Mariana	10899	11.3676	142.424	DRR092727	> 0.22
Kuril Trench	0	41.8736	146.319	DRR092728	> 0.22
Kuril Trench	200	41.8736	146.319	DRR092729	> 0.22
Kuril Trench	1000	41.8736	146.319	DRR092730	> 0.22
Kuril Trench	2400	41.8736	146.319	DRR092731	> 0.22
Kuril Trench	4500	41.8736	146.319	DRR092732	> 0.22
Kuril Trench	6500	41.8736	146.319	DRR092733	> 0.22
*When multiple runs are available for the same samples, all runs were used for the analyses. For these samples, weighted average of relative abundances, which was calculated considering the number of reads in each run, are presented in Fig. 6.
