# Supplementary material for: Cultivation of marine bacteria of the SAR202 clade
Source: Nat Commun. 2023 Aug 22;14:5098. doi: 10.1038/s41467-023-40726-8 (PMC10444878; doi:10.1038/s41467-023-40726-8)
Supplement: Supplementary file 7 — Source Data [file 41467_2023_40726_MOESM7_ESM.xlsx]

## Sheet: Figure 2a
Figure 2a
Strain	0	7	14	21	28	35	42	49	56	Days
JH545	31000	18300	402000	4670000	21100000	80100000	176000000	202000000	187000000	Cells/ml
JH639	21700	64300	876000	4640000	23200000	47100000	176000000	185000000	187000000
JH702	21600	28600	606000	5240000	19100000	42100000	129000000	177000000	187000000
JH1073	21000	65100	1090000	5620000	23000000	48400000	145000000	165000000	170000000

## Sheet: Figure 2b
Figure 2b
Strain	Light condition	0	7	14	21	28	35	42	49	56	63	Days
JH545	Dark	125040	1.4497e+06	3.46148e+06	7.11436e+06	20373286	94739952	154931872	60032320	56096024	62685080	Cells/ml
JH639	Dark	105737	976672	2.54881e+06	4809711	10654994	26400748	88328976	91028240	75863192	92068712
JH702	Dark	164170	1630569	4574497	10009098	34394556	55116568	113616712	86396664	72123456	55027528
JH1073	Dark	135649	1.40797e+06	3.16097e+06	6446349	13143111	44921340	103287920	79271168	83342664	66602896
JH545	Light-dark cycle	138084	388860	356861	292953	277169	921021	1.5304e+06	949139	3.77313e+06	4552237
JH639	Light-dark cycle	114258	361730	583638	381325	575377	1.3551e+06	1.61666e+06	3.17586e+06	8815089	14981200
JH702	Light-dark cycle	149735	760329	985019	1.36665e+06	945850	1394053	1.31892e+06	1.45293e+06	3.78426e+06	5.2757e+06
JH1073	Light-dark cycle	123823	650419	843110	946355	786684	2273336	2.38464e+06	5.9676e+06	15226064	30229524

## Sheet: Figure 2c
Figure 2c
Light	Replicates	0	6	10	15	20	26	30	38	42	49	56	63	70	Days
Dark	1	29958	86780.5	274776	764503	2.76028e+06	2240000	2.37145e+06	21000000	2.2316e+07	135317225	216667420	519200000	494000000	Cells/ml
Dark	2	28357.2	117388	242081	687288	1540000	3660000	6669021	23900000	40914480	138904432	319836384	573000000	525000000
Dark	3	31330.2	130084	331818	895978	1960000	4650000	7.62651e+06	27300000	48794636	169712736	333370656	560000000	490000000
Weak Light	1	35675.2	110954	257385	624680	1560000	3540000	5.72267e+06	18600000	29339110	68383728	40024068	16300000	1450000
Weak Light	2	29615	94606.4	225386	578073	1270000	3450000	5.49999e+06	15500000	26845954	48616552	47681620	13900000	1860000
Weak Light	3	33045.3	133910	347122	1.13806e+06	2640000	7330000	10554644	27700000	46346000	82808416	99548184	32100000	751000
Medium light	1	27671.2	118432	244864	643463	1580000	3940000	6067807	12500000	16917848	10751738	4919532	1570000	648000
Medium light	2	29615	120867	324862	758938	2080000	5380000	7860315	20400000	19767170	10328792	3339049	1080000	381000
Medium light	3	30301	105389	258081	658767	1430000	2720000	4.28643e+06	12100000	13200374	11619891	10618176	1570000	541000
Strong light	1	30301	92693.4	242777	660853	1660000	4090000	5.39979e+06	8600000	7145565	2.13421e+06	820850	1140000	150000
Strong light	2	36361.3	149388	324166	725548	1840000	3960000	6390681	9310000	7301387	2.47646e+06	987802	545000	243000
Strong light	3	28928.9	117215	324862	706070	1980000	5200000	7.41497e+06	10600000	7779984	1.79752e+06	681722	442000	193000

## Sheet: Figure 4a
Figure 4a
Genome	CDS	Number of hmmsearch hits against PF02746 and PF13378 (the two PFAM domains largely corresnponding to COG4948)	Taxonomy	Proportion (100 * Column C / 2 / Column B)	Rank	UBA1151
GB_GCA_009392215.1	1681	110	d__Bacteria;p__Chloroflexota;c__Dehalococcoidia;o__UBA1151;f__Bin127;g__GCA-002725925;s__GCA-002725925 sp009392215	3.27186	1	o__UBA1151
GB_GCA_002306745.1	1990	127	d__Bacteria;p__Chloroflexota;c__Dehalococcoidia;o__UBA1151;f__Bin127;g__UBA1328;s__UBA1328 sp002306745	3.19095	2	o__UBA1151
GB_GCA_002306815.1	1946	118	d__Bacteria;p__Chloroflexota;c__Dehalococcoidia;o__UBA1151;f__Bin127;g__UBA1328;s__UBA1328 sp002306815	3.03186	3	o__UBA1151
GB_GCA_012959765.1	2577	154	d__Bacteria;p__Chloroflexota;c__Dehalococcoidia;o__UBA1151;f__Bin127;g__UBA1328;s__UBA1328 sp012959765	2.98797	4	o__UBA1151
GB_GCA_009693115.1	1801	106	d__Bacteria;p__Chloroflexota;c__Dehalococcoidia;o__UBA1151;f__SHXW01;g__SHXW01;s__SHXW01 sp009693115	2.94281	5	o__UBA1151
GB_GCA_002714425.1	1375	79	d__Bacteria;p__Chloroflexota;c__Dehalococcoidia;o__UBA1151;f__Bin127;g__GCA-002708145;s__GCA-002708145 sp002714425	2.87273	6	o__UBA1151
GB_GCA_002728715.1	1343	77	d__Bacteria;p__Chloroflexota;c__Dehalococcoidia;o__UBA1151;f__Bin127;g__GCA-002708145;s__GCA-002708145 sp002728715	2.86672	7	o__UBA1151
GB_GCA_009392785.1	2024	116	d__Bacteria;p__Chloroflexota;c__Dehalococcoidia;o__UBA1151;f__Bin127;g__GCA-002725925;s__GCA-002725925 sp009392785	2.86561	8	o__UBA1151
GB_GCA_002717385.1	1381	76	d__Bacteria;p__Chloroflexota;c__Dehalococcoidia;o__UBA1151;f__Bin127;g__GCA-2717385;s__GCA-2717385 sp002717385	2.75163	9	o__UBA1151
GB_GCA_002730555.1	2376	129	d__Bacteria;p__Chloroflexota;c__Dehalococcoidia;o__UBA1151;f__UBA1151;g__GCA-2730555;s__GCA-2730555 sp002730555	2.71465	10	o__UBA1151
GB_GCA_013204555.1	3400	183	d__Bacteria;p__Chloroflexota;c__Dehalococcoidia;o__UBA1151;f__UBA1151;g__UBA1151;s__UBA1151 sp013204555	2.69118	11	o__UBA1151
GB_GCA_014239685.1	2164	116	d__Bacteria;p__Chloroflexota;c__Dehalococcoidia;o__UBA1151;f__UBA1151;g__GCA-2730555;s__GCA-2730555 sp014239685	2.68022	12	o__UBA1151
GB_GCA_002712125.1	1346	72	d__Bacteria;p__Chloroflexota;c__Dehalococcoidia;o__UBA1151;f__Bin127;g__GCA-002708145;s__GCA-002708145 sp002712125	2.67459	13	o__UBA1151
GB_GCA_003226295.1	2246	120	d__Bacteria;p__Verrucomicrobiota;c__Verrucomicrobiae;o__Opitutales;f__UBA2987;g__Moanabacter;s__Moanabacter tarae	2.67142	14	Others
GB_GCA_002501045.1	2284	122	d__Bacteria;p__Chloroflexota;c__Dehalococcoidia;o__UBA1151;f__Bin127;g__UBA1328;s__UBA1328 sp002501045	2.67075	15	o__UBA1151
GB_GCA_002311865.1	3181	169	d__Bacteria;p__Chloroflexota;c__Dehalococcoidia;o__UBA1151;f__UBA1151;g__UBA1151;s__UBA1151 sp002311865	2.6564	16	o__UBA1151
GB_GCA_002721615.1	1488	79	d__Bacteria;p__Chloroflexota;c__Dehalococcoidia;o__UBA1151;f__TMED-70;g__GCA-2721615;s__GCA-2721615 sp002721615	2.65457	17	o__UBA1151
GB_GCA_002714085.1	1686	88	d__Bacteria;p__Chloroflexota;c__Dehalococcoidia;o__UBA1151;f__Bin127;g__GCA-002725925;s__GCA-002725925 sp002714085	2.60973	18	o__UBA1151
GB_GCA_002313245.1	2245	117	d__Bacteria;p__Chloroflexota;c__Dehalococcoidia;o__UBA1151;f__Bin127;g__UBA9455;s__UBA9455 sp002313245	2.60579	19	o__UBA1151
GB_GCA_009391195.1	1375	71	d__Bacteria;p__Chloroflexota;c__Dehalococcoidia;o__SAR202;f__UBA826;g__GCA-002712965;s__GCA-002712965 sp009391195	2.58182	20	Others
GB_GCA_009392285.1	762	39	d__Bacteria;p__Chloroflexota;c__Dehalococcoidia;o__UBA1151;f__TMED-70;g__GCA-002700125;s__GCA-002700125 sp009392285	2.55906	21	o__UBA1151
GB_GCA_002710135.1	969	49	d__Bacteria;p__Chloroflexota;c__Dehalococcoidia;o__UBA1151;f__TMED-70;g__TMED-70;s__TMED-70 sp002710135	2.52838	22	o__UBA1151
GB_GCA_009838175.1	2341	116	d__Bacteria;p__Chloroflexota;c__Dehalococcoidia;o__UBA1151;f__Bin127;g__Bin127;s__Bin127 sp009838175	2.47757	23	o__UBA1151
GB_GCA_013204545.1	2821	138	d__Bacteria;p__Chloroflexota;c__Dehalococcoidia;o__UBA1151;f__Bin127;g__UBA1328;s__UBA1328 sp013204545	2.44594	24	o__UBA1151
GB_GCA_002721675.1	1024	50	d__Bacteria;p__Chloroflexota;c__Dehalococcoidia;o__UBA1151;f__TMED-70;g__GCA-002700125;s__GCA-002700125 sp002721675	2.44141	25	o__UBA1151
GB_GCA_002711965.1	1272	59	d__Bacteria;p__Chloroflexota;c__Dehalococcoidia;o__UBA1151;f__TMED-70;g__TMED-70;s__TMED-70 sp002711965	2.31918	26	o__UBA1151
GB_GCA_002719425.1	1239	57	d__Bacteria;p__Chloroflexota;c__Dehalococcoidia;o__UBA1151;f__TMED-70;g__TMED-70;s__TMED-70 sp002719425	2.30024	27	o__UBA1151
GB_GCA_002723375.1	893	41	d__Bacteria;p__Chloroflexota;c__Dehalococcoidia;o__UBA1151;f__TMED-70;g__GCA-002700125;s__GCA-002700125 sp002723375	2.29563	28	o__UBA1151
GB_GCA_002708145.1	1374	63	d__Bacteria;p__Chloroflexota;c__Dehalococcoidia;o__UBA1151;f__Bin127;g__GCA-002708145;s__GCA-002708145 sp002708145	2.29258	29	o__UBA1151
GB_GCA_002730795.1	1463	64	d__Bacteria;p__Chloroflexota;c__Dehalococcoidia;o__UBA1151;f__Bin127;g__GCA-2730795;s__GCA-2730795 sp002730795	2.18729	30	o__UBA1151
GB_GCA_002703265.1	1387	60	d__Bacteria;p__Chloroflexota;c__Dehalococcoidia;o__UBA1151;f__TMED-70;g__TMED-70;s__TMED-70 sp002703265	2.16294	31	o__UBA1151
GB_GCA_002696685.1	1993	86	d__Bacteria;p__Chloroflexota;c__Dehalococcoidia;o__SAR202;f__UBA826;g__GCA-002712965;s__GCA-002712965 sp002696685	2.15755	32	Others
GB_GCA_002725925.1	1516	65	d__Bacteria;p__Chloroflexota;c__Dehalococcoidia;o__UBA1151;f__Bin127;g__GCA-002725925;s__GCA-002725925 sp002725925	2.1438	33	o__UBA1151
GB_GCA_008373205.1	1417	60	d__Bacteria;p__Chloroflexota;c__Dehalococcoidia;o__UBA1151;f__TMED-70;g__TMED-70;s__TMED-70 sp008373205	2.11715	34	o__UBA1151
GB_GCA_002702975.1	993	42	d__Bacteria;p__Chloroflexota;c__Dehalococcoidia;o__UBA1151;f__TMED-70;g__GCA-002700125;s__GCA-002700125 sp002702975	2.1148	35	o__UBA1151
GB_GCA_002687335.1	1165	49	d__Bacteria;p__Chloroflexota;c__Dehalococcoidia;o__UBA1151;f__Bin127;g__GCA-002725925;s__GCA-002725925 sp002687335	2.103	36	o__UBA1151
GB_GCA_002718455.1	1332	56	d__Bacteria;p__Chloroflexota;c__Dehalococcoidia;o__UBA1151;f__TMED-70;g__GCA-2718455;s__GCA-2718455 sp002718455	2.1021	37	o__UBA1151
GB_GCA_012270805.1	2709	110	d__Bacteria;p__Chloroflexota;c__Dehalococcoidia;o__UBA1151;f__Bin127;g__Bin127;s__Bin127 sp012270805	2.03027	38	o__UBA1151
GB_GCA_014190175.1	2035	81	d__Bacteria;p__Actinobacteriota;c__Actinomycetia;o__Nanopelagicales;f__Nanopelagicaceae;g__UBA3012;s__UBA3012 sp014190175	1.99017	39	Others
GB_GCA_902620405.1	1008	40	d__Bacteria;p__Chloroflexota;c__Dehalococcoidia;o__UBA1151;f__TMED-70;g__GCA-002700125;s__GCA-002700125 sp902620405	1.98413	40	o__UBA1151
GB_GCA_002171675.1	1362	54	d__Bacteria;p__Chloroflexota;c__Dehalococcoidia;o__UBA1151;f__TMED-70;g__TMED-70;s__TMED-70 sp002171675	1.98238	41	o__UBA1151
GB_GCA_009392815.1	1770	70	d__Bacteria;p__Chloroflexota;c__Dehalococcoidia;o__SAR202;f__UBA826;g__GCA-002712965;s__GCA-002712965 sp009392815	1.9774	42	Others
GB_GCA_002700125.1	1239	48	d__Bacteria;p__Chloroflexota;c__Dehalococcoidia;o__UBA1151;f__TMED-70;g__GCA-002700125;s__GCA-002700125 sp002700125	1.93705	43	o__UBA1151
GB_GCA_002699165.1	1424	55	d__Bacteria;p__Chloroflexota;c__Dehalococcoidia;o__UBA1151;f__TMED-70;g__TMED-70;s__TMED-70 sp002699165	1.93118	44	o__UBA1151
GB_GCA_014239735.1	1349	52	d__Bacteria;p__Chloroflexota;c__Dehalococcoidia;o__UBA1151;f__TMED-70;g__GCA-002700125;s__GCA-002700125 sp014239735	1.92735	45	o__UBA1151
GB_GCA_009837685.1	2061	78	d__Bacteria;p__Chloroflexota;c__Dehalococcoidia;o__UBA1151;f__Bin127;g__Bin127;s__Bin127 sp009837685	1.89229	46	o__UBA1151
GB_GCA_002239045.1	2915	110	d__Bacteria;p__Chloroflexota;c__Dehalococcoidia;o__UBA1151;f__Bin127;g__Bin127;s__Bin127 sp002239045	1.88679	47	o__UBA1151
GB_GCA_002718415.1	1030	38	d__Bacteria;p__Chloroflexota;c__Dehalococcoidia;o__UBA1151;f__Bin127;g__GCA-2718415;s__GCA-2718415 sp002718415	1.84466	48	o__UBA1151
GB_GCA_002693325.1	3139	115	d__Bacteria;p__Latescibacterota;c__UBA2968;o__UBA8231;f__UBA8231;g__GCA-2693325;s__GCA-2693325 sp002693325	1.83179	49	Others
GB_GCA_007123335.1	3363	123	d__Bacteria;p__Chloroflexota;c__Anaerolineae;o__UBA1429;f__UBA1429;g__SKLG01;s__SKLG01 sp007123335	1.82872	50	Others
GB_GCA_002717465.1	1919	68	d__Bacteria;p__Chloroflexota;c__Dehalococcoidia;o__SAR202;f__UBA826;g__GCA-2717465;s__GCA-2717465 sp002717465	1.77176	51	Others
GB_GCA_002724215.1	5314	188	d__Bacteria;p__Latescibacterota;c__UBA2968;o__UBA8231;f__UBA8231;g__GCA-2724215;s__GCA-2724215 sp002724215	1.76891	52	Others
GB_GCA_013911545.1	744	26	d__Bacteria;p__Chloroflexota;c__Dehalococcoidia;o__UBA1151;f__TMED-70;g__GCA-002700125;s__GCA-002700125 sp013911545	1.74731	53	o__UBA1151
GB_GCA_002721875.1	1378	47	d__Bacteria;p__Chloroflexota;c__Dehalococcoidia;o__UBA1151;f__TMED-70;g__TMED-70;s__TMED-70 sp002721875	1.70537	54	o__UBA1151
GB_GCA_003635265.1	4551	149	d__Bacteria;p__Poribacteria;c__WGA-4E;o__WGA-4E;f__PCPOR2b;g__PCPOR2b;s__PCPOR2b sp003635265	1.637	55	Others
GB_GCA_002725915.1	3365	107	d__Bacteria;p__Latescibacterota;c__UBA2968;o__UBA8231;f__UBA8231;g__GCA-2725915;s__GCA-2725915 sp002725915	1.5899	56	Others
GB_GCA_002708085.1	702	22	d__Bacteria;p__Chloroflexota;c__Dehalococcoidia;o__UBA1151;f__TMED-70;g__GCA-2721615;s__GCA-2721615 sp002708085	1.56695	57	o__UBA1151
GB_GCA_008373095.1	1954	61	d__Bacteria;p__Chloroflexota;c__Dehalococcoidia;o__SAR202;f__UBA826;g__UBA11996;s__UBA11996 sp002320875	1.5609	58	Others
GB_GCA_002728195.1	1759	54	d__Bacteria;p__Chloroflexota;c__Dehalococcoidia;o__SAR202;f__UBA826;g__UBA11996;s__UBA11996 sp002728195	1.53496	59	Others
GB_GCA_009691525.1	3729	112	d__Bacteria;p__Latescibacterota;c__UBA2968;o__UBA8231;f__UBA8231;g__SICG01;s__SICG01 sp009691525	1.50174	60	Others
GB_GCA_009701305.1	1469	43	d__Bacteria;p__Actinobacteriota;c__Actinomycetia;o__Nanopelagicales;f__Nanopelagicaceae;g__UBA3012;s__UBA3012 sp009701305	1.46358	61	Others
GB_GCA_002727195.1	5268	153	d__Bacteria;p__Latescibacterota;c__UBA2968;o__UBA2968;f__UBA2968;g__UBA2968;s__UBA2968 sp002727195	1.45216	62	Others
GB_GCA_002433075.1	5545	160	d__Bacteria;p__Latescibacterota;c__UBA2968;o__UBA2968;f__UBA2968;g__UBA6620;s__UBA6620 sp002433075	1.44274	63	Others
GB_GCA_002717725.1	1225	35	d__Bacteria;p__Chloroflexota;c__Dehalococcoidia;o__SAR202;f__UBA6927;g__UBA6927;s__UBA6927 sp002717725	1.42857	64	Others
GB_GCA_002712305.1	4557	128	d__Bacteria;p__Latescibacterota;c__UBA2968;o__UBA8231;f__UBA8231;g__UBA12574;s__UBA12574 sp002712305	1.40443	65	Others
GB_GCA_009937255.1	1615	45	d__Bacteria;p__Chloroflexota;c__Dehalococcoidia;o__UBA1151;f__TMED-70;g__TMED-70;s__TMED-70 sp009937255	1.39319	66	o__UBA1151
GB_GCA_002708065.1	1689	47	d__Bacteria;p__Chloroflexota;c__Dehalococcoidia;o__SAR202;f__UBA826;g__UBA11795;s__UBA11795 sp002708065	1.39136	67	Others
GB_GCA_002726335.1	5319	148	d__Bacteria;p__Latescibacterota;c__UBA2968;o__UBA8231;f__UBA8231;g__UBA8231;s__UBA8231 sp002726335	1.39124	68	Others
GB_GCA_903902965.1	1662	46	d__Bacteria;p__Actinobacteriota;c__Actinomycetia;o__Nanopelagicales;f__Nanopelagicaceae;g__UBA3012;s__UBA3012 sp903902965	1.38387	69	Others
GB_GCA_010031635.1	1781	49	d__Bacteria;p__Actinobacteriota;c__Actinomycetia;o__Nanopelagicales;f__Nanopelagicaceae;g__UBA3012;s__UBA3012 sp010031635	1.37563	70	Others
GB_GCA_009392675.1	1799	49	d__Bacteria;p__Chloroflexota;c__Dehalococcoidia;o__SAR202;f__UBA826;g__UBA11996;s__UBA11996 sp009392675	1.36187	71	Others
GB_GCA_009841115.1	5249	141	d__Bacteria;p__Latescibacterota;c__UBA2968;o__UBA8231;f__UBA8231;g__GCA-2724215;s__GCA-2724215 sp009841115	1.34311	72	Others
GB_GCA_002328865.1	3566	94	d__Bacteria;p__Chloroflexota;c__Dehalococcoidia;o__SAR202;f__UBA11138;g__UBA2160;s__UBA2160 sp002328865	1.318	73	Others
GB_GCA_002435305.1	1939	51	d__Bacteria;p__Chloroflexota;c__Dehalococcoidia;o__SAR202;f__UBA826;g__UBA11996;s__UBA11996 sp002435305	1.31511	74	Others
GB_GCA_002490245.1	1460	38	d__Archaea;p__Thermoproteota;c__Bathyarchaeia;o__B26-1;f__B24-2;g__B24-2;s__B24-2 sp002490245	1.30137	75	Others
GB_GCA_002708495.1	1389	36	d__Bacteria;p__Chloroflexota;c__Dehalococcoidia;o__SAR202;f__UBA826;g__UBA11996;s__UBA11996 sp002708495	1.2959	76	Others
GB_GCA_009845645.1	4327	112	d__Bacteria;p__Latescibacterota;c__UBA2968;o__UBA8231;f__UBA8231;g__GCA-2724215;s__GCA-2724215 sp009845645	1.2942	77	Others
GB_GCA_002346305.1	1357	35	d__Bacteria;p__Actinobacteriota;c__Actinomycetia;o__Nanopelagicales;f__Nanopelagicaceae;g__UBA3012;s__UBA3012 sp002346305	1.28961	78	Others
GB_GCA_002690165.1	3443	88	d__Bacteria;p__Poribacteria;c__WGA-4E;o__WGA-4E;f__UBA9662;g__UBA9662;s__UBA9662 sp002690165	1.27796	79	Others
GB_GCA_009840005.1	5652	141	d__Bacteria;p__Latescibacterota;c__UBA2968;o__UBA8231;f__UBA8231;g__GCA-2724215;s__GCA-2724215 sp009840005	1.24735	80	Others
GB_GCA_002500485.1	2435	60	d__Bacteria;p__Chloroflexota;c__Dehalococcoidia;o__SAR202;f__UBA826;g__UBA11996;s__UBA11996 sp002500485	1.23203	81	Others
GB_GCA_007132185.1	3050	74	d__Bacteria;p__Chloroflexota;c__Anaerolineae;o__UBA1429;f__UBA1429;g__UBA1429;s__UBA1429 sp007132185	1.21311	82	Others
GB_GCA_002714465.1	4737	114	d__Bacteria;p__Latescibacterota;c__UBA2968;o__UBA2968;f__UBA2968;g__UBA2968;s__UBA2968 sp002714465	1.20329	83	Others
GB_GCA_009693165.1	2021	48	d__Bacteria;p__Chloroflexota;c__UBA2235;o__UBA12225;f__UBA12225;g__UBA12225;s__UBA12225 sp009693165	1.18753	84	Others
GB_GCA_012965485.1	1953	46	d__Bacteria;p__Chloroflexota;c__Dehalococcoidia;o__SAR202;f__UBA826;g__UBA11996;s__UBA11996 sp012965485	1.17768	85	Others
GB_GCA_012728955.1	2521	59	d__Bacteria;p__Chloroflexota;c__Anaerolineae;o__UBA1429;f__UBA1429;g__JAAYED01;s__JAAYED01 sp012728955	1.17017	86	Others
GB_GCA_002710885.1	2456	57	d__Bacteria;p__Chloroflexota;c__Dehalococcoidia;o__SAR202;f__UBA11138;g__UBA1123;s__UBA1123 sp002710885	1.16042	87	Others
GB_GCA_002313895.1	3495	81	d__Bacteria;p__Chloroflexota;c__Dehalococcoidia;o__SAR202;f__UBA11138;g__UBA1123;s__UBA1123 sp002313895	1.1588	88	Others
GB_GCA_009697555.1	1123	26	d__Bacteria;p__Actinobacteriota;c__Actinomycetia;o__Nanopelagicales;f__Nanopelagicaceae;g__WLQV01;s__WLQV01 sp009697555	1.15761	89	Others
RS_GCF_002284915.1	1530	35	d__Bacteria;p__Actinobacteriota;c__Actinomycetia;o__Nanopelagicales;f__Nanopelagicaceae;g__IMCC26077;s__IMCC26077 sp002284915	1.14379	90	Others
GB_GCA_007571365.1	4917	112	d__Bacteria;p__Latescibacterota;c__UBA2968;o__UBA8231;f__UBA8231;g__GCA-2724215;s__GCA-2724215 sp007571365	1.13891	91	Others
GB_GCA_003228105.1	1634	37	d__Bacteria;p__Chloroflexota;c__Dehalococcoidia;o__SAR202;f__UBA826;g__UBA11996;s__UBA11996 sp003228105	1.13219	92	Others
GB_GCA_002347925.1	3345	75	d__Bacteria;p__Chloroflexota;c__UBA2235;o__UBA12225;f__UBA12225;g__UBA12225;s__UBA12225 sp002347925	1.12108	93	Others
GB_GCA_007136405.1	3447	75	d__Bacteria;p__Latescibacterota;c__UBA2968;o__UBA8231;f__UBA8231;g__SLHA01;s__SLHA01 sp007136405	1.0879	94	Others
GB_GCA_009694285.1	1293	28	d__Bacteria;p__Actinobacteriota;c__Actinomycetia;o__Nanopelagicales;f__Nanopelagicaceae;g__UBA3012;s__UBA3012 sp009694285	1.08275	95	Others
GB_GCA_012841405.1	3491	75	d__Bacteria;p__Chloroflexota;c__Anaerolineae;o__UBA1429;f__UBA1429;g__DUUT01;s__DUUT01 sp012841405	1.07419	96	Others
GB_GCA_011053965.1	4286	92	d__Bacteria;p__Chloroflexota;c__UBA2235;o__SpSt-225;f__SpSt-225;g__SpSt-225;s__SpSt-225 sp011053965	1.07326	97	Others
GB_GCA_012963885.1	6215	133	d__Bacteria;p__Poribacteria;c__WGA-4E;o__WGA-4E;f__UBA9662;g__UBA9662;s__UBA9662 sp012963885	1.06999	98	Others
GB_GCA_902805635.1	6053	129	d__Bacteria;p__Chloroflexota;c__UBA2235;o__UBA12225;f__UBA12225;g__CADCTC01;s__CADCTC01 sp902805635	1.06559	99	Others
GB_GCA_009837395.1	3211	68	d__Bacteria;p__Latescibacterota;c__JAAXHH01;o__JAAXHH01;f__JAAXHH01;g__JAAXHH01;s__JAAXHH01 sp009837395	1.05886	100	Others
GB_GCA_003509065.1	2512	53	d__Bacteria;p__Acidobacteriota;c__Vicinamibacteria;o__Vicinamibacterales;f__UBA823;g__UBA8106;s__UBA8106 sp003509065	1.05494	101	Others
GB_GCA_009838845.1	5086	107	d__Bacteria;p__Latescibacterota;c__UBA2968;o__UBA2968;f__UBA2968;g__VXRD01;s__VXRD01 sp009838845	1.05191	102	Others
GB_GCA_009841265.1	3147	66	d__Bacteria;p__Latescibacterota;c__JAAXHH01;o__JAAXHH01;f__JAAXHH01;g__JAAXHH01;s__JAAXHH01 sp009841265	1.04862	103	Others
GB_GCA_009838645.1	3249	68	d__Bacteria;p__Latescibacterota;c__JAAXHH01;o__JAAXHH01;f__JAAXHH01;g__JAAXHH01;s__JAAXHH01 sp009838645	1.04648	104	Others
GB_GCA_009835325.1	3158	66	d__Bacteria;p__Latescibacterota;c__JAAXHH01;o__JAAXHH01;f__JAAXHH01;g__JAAXHH01;s__JAAXHH01 sp009835325	1.04497	105	Others
GB_GCA_007123105.1	2030	42	d__Archaea;p__Halobacteriota;c__Halobacteria;o__Halobacteriales;f__SKNY01;g__SKNY01;s__SKNY01 sp007123105	1.03448	106	Others
GB_GCA_903836285.1	3538	72	d__Bacteria;p__Chloroflexota;c__UBA2235;o__UBA12225;f__UBA12225;g__CAILQO01;s__CAILQO01 sp903836285	1.01752	107	Others
GB_GCA_002329325.1	2856	58	d__Bacteria;p__Chloroflexota;c__Anaerolineae;o__UBA1429;f__UBA1429;g__UBA1429;s__UBA1429 sp002329325	1.01541	108	Others
GB_GCA_011332765.1	3282	65	d__Bacteria;p__Chloroflexota;c__Anaerolineae;o__UBA1429;f__UBA1429;g__SpSt-996;s__SpSt-996 sp011332765	0.99025	109	Others
GB_GCA_003170915.1	4813	94	d__Bacteria;p__Acidobacteriota;c__Acidobacteriae;o__Bryobacterales;f__Bryobacteraceae;g__Fen-178;s__Fen-178 sp003170915	0.976522	110	Others
RS_GCF_006569185.1	4974	97	d__Bacteria;p__Chloroflexota;c__Anaerolineae;o__Caldilineales;f__Caldilineaceae;g__Litorilinea;s__Litorilinea aerophila	0.97507	111	Others
GB_GCA_009841235.1	4421	86	d__Bacteria;p__Chloroflexota;c__Anaerolineae;o__Caldilineales;f__Caldilineaceae;g__Bin5;s__Bin5 sp009841235	0.972631	112	Others
GB_GCA_005787645.1	1293	25	d__Bacteria;p__Actinobacteriota;c__Actinomycetia;o__Nanopelagicales;f__Nanopelagicaceae;g__IMCC26077;s__IMCC26077 sp005787645	0.966744	113	Others
GB_GCA_002699335.1	5987	114	d__Bacteria;p__Poribacteria;c__WGA-4E;o__WGA-4E;f__UBA9662;g__GCA-2699335;s__GCA-2699335 sp002699335	0.952063	114	Others
GB_GCA_012270975.1	3580	68	d__Bacteria;p__Latescibacterota;c__JAAXHH01;o__JAAXHH01;f__JAAXHH01;g__JAAXHH01;s__JAAXHH01 sp012270975	0.949721	115	Others
GB_GCA_009838625.1	4547	86	d__Bacteria;p__Chloroflexota;c__Anaerolineae;o__Caldilineales;f__Caldilineaceae;g__Bin5;s__Bin5 sp009838625	0.945678	116	Others
RS_GCF_013401515.1	4293	81	d__Archaea;p__Halobacteriota;c__Halobacteria;o__Halobacteriales;f__Haloferacaceae;g__Halobaculum;s__Halobaculum sp013401515	0.943396	117	Others
GB_GCA_002238445.1	4724	89	d__Bacteria;p__Chloroflexota;c__Anaerolineae;o__Caldilineales;f__Caldilineaceae;g__Bin5;s__Bin5 sp002238445	0.941998	118	Others
GB_GCA_009838465.1	3282	61	d__Bacteria;p__Chloroflexota;c__Dehalococcoidia;o__SAR202;f__UBA11138;g__VXRN01;s__VXRN01 sp009838465	0.929311	119	Others
GB_GCA_009841145.1	3737	69	d__Bacteria;p__Chloroflexota;c__Anaerolineae;o__Caldilineales;f__Bin34;g__Bin34;s__Bin34 sp009841145	0.9232	120	Others
GB_GCA_002709695.1	4325	79	d__Bacteria;p__Poribacteria;c__WGA-4E;o__WGA-4E;f__UBA9662;g__UBA9662;s__UBA9662 sp002709695	0.913295	121	Others
GB_GCA_011523365.1	4713	86	d__Bacteria;p__Chloroflexota;c__Anaerolineae;o__Caldilineales;f__Caldilineaceae;g__Bin5;s__Bin5 sp011523365	0.91237	122	Others
GB_GCA_012271135.1	3623	66	d__Bacteria;p__Chloroflexota;c__Anaerolineae;o__Caldilineales;f__Bin34;g__Bin34;s__Bin34 sp012271135	0.910847	123	Others
GB_GCA_002709665.1	4918	89	d__Bacteria;p__Latescibacterota;c__UBA2968;o__UBA2968;f__GCA-2709665;g__GCA-2709665;s__GCA-2709665 sp002709665	0.904839	124	Others
GB_GCA_002722155.1	1611	29	d__Bacteria;p__Chloroflexota;c__Dehalococcoidia;o__SAR202;f__UBA826;g__UBA11996;s__UBA11996 sp002722155	0.900062	125	Others
GB_GCA_002697225.1	3580	64	d__Bacteria;p__Poribacteria;c__WGA-4E;o__WGA-4E;f__UBA9662;g__UBA9662;s__UBA9662 sp002697225	0.893855	126	Others
GB_GCA_002719675.1	1356	24	d__Bacteria;p__Chloroflexota;c__Dehalococcoidia;o__SAR202;f__GCA-2719675;g__GCA-2719675;s__GCA-2719675 sp002719675	0.884956	127	Others
GB_GCA_007118975.1	3617	64	d__Archaea;p__Halobacteriota;c__Halobacteria;o__Halobacteriales;f__SKNY01;g__SKNY01;s__SKNY01 sp007118975	0.884711	128	Others
GB_GCA_009840225.1	4648	82	d__Bacteria;p__Chloroflexota;c__Anaerolineae;o__Caldilineales;f__Caldilineaceae;g__Bin5;s__Bin5 sp009840225	0.8821	129	Others
GB_GCA_007118555.1	2598	45	d__Bacteria;p__Chloroflexota;c__Anaerolineae;o__UBA1429;f__UBA1429;g__UBA1429;s__UBA1429 sp007118555	0.866051	130	Others
GB_GCA_014377015.1	1736	30	d__Bacteria;p__Actinobacteriota;c__Actinomycetia;o__Nanopelagicales;f__Nanopelagicaceae;g__QYPT01;s__QYPT01 sp014377015	0.864055	131	Others
GB_GCA_009392295.1	1414	24	d__Bacteria;p__Chloroflexota;c__Dehalococcoidia;o__SAR202;f__GCA-2719675;g__GCA-2719675;s__GCA-2719675 sp009392295	0.848656	132	Others
GB_GCA_002238555.1	4069	69	d__Bacteria;p__Chloroflexota;c__Anaerolineae;o__Caldilineales;f__Bin34;g__Bin34;s__Bin34 sp002238555	0.847874	133	Others
GB_GCA_002727435.1	712	12	d__Bacteria;p__Chloroflexota;c__Dehalococcoidia;o__UBA1151;f__TMED-70;g__GCA-002700125;s__GCA-002700125 sp002727435	0.842697	134	o__UBA1151
GB_GCA_903834705.1	1426	24	d__Bacteria;p__Actinobacteriota;c__Actinomycetia;o__Nanopelagicales;f__Nanopelagicaceae;g__QYPT01;s__QYPT01 sp903834705	0.841515	135	Others
GB_GCA_902806415.1	4955	83	d__Bacteria;p__Chloroflexota;c__Chloroflexia;o__Thermomicrobiales;f__CADCWN01;g__CADCWN01;s__CADCWN01 sp902806415	0.837538	136	Others
GB_GCA_012032975.1	5185	86	d__Bacteria;p__Chloroflexota;c__Anaerolineae;o__Caldilineales;f__Caldilineaceae;g__JAAUPU01;s__JAAUPU01 sp012032975	0.829315	137	Others
GB_GCA_009777515.1	3647	60	d__Bacteria;p__Firmicutes_A;c__Clostridia;o__WRLR01;f__WRLR01;g__WRLR01;s__WRLR01 sp009777515	0.822594	138	Others
GB_GCA_009841225.1	4523	74	d__Bacteria;p__Acidobacteriota;c__Acidobacteriae;o__Bryobacterales;f__UBA6623;g__VXMF01;s__VXMF01 sp009841225	0.818041	139	Others
GB_GCA_009838515.1	4654	76	d__Bacteria;p__Acidobacteriota;c__Acidobacteriae;o__Bryobacterales;f__UBA6623;g__VXMF01;s__VXMF01 sp009838515	0.816502	140	Others
GB_GCA_007571305.1	4124	67	d__Bacteria;p__Poribacteria;c__WGA-4E;o__WGA-4E;f__WGA-3G;g__WGA-3G;s__WGA-3G sp007571305	0.812318	141	Others
GB_GCA_012515695.1	4049	65	d__Bacteria;p__Chloroflexota;c__Anaerolineae;o__UBA1429;f__UBA1429;g__JAAYXX01;s__JAAYXX01 sp012515695	0.802667	142	Others
GB_GCA_009694805.1	4386	70	d__Bacteria;p__Latescibacterota;c__UBA2968;o__SICM01;f__SICM01;g__SICM01;s__SICM01 sp009694805	0.797994	143	Others
GB_GCA_002922725.1	2198	34	d__Bacteria;p__Verrucomicrobiota;c__Verrucomicrobiae;o__Opitutales;f__UBA2987;g__PNEW01;s__PNEW01 sp002922725	0.77343	144	Others
GB_GCA_011054605.1	5819	90	d__Bacteria;p__Acidobacteriota;c__Acidobacteriae;o__Bryobacterales;f__Bryobacteraceae;g__DSOI01;s__DSOI01 sp011054605	0.773329	145	Others
GB_GCA_902524385.1	1492	23	d__Bacteria;p__Proteobacteria;c__Alphaproteobacteria;o__HIMB59;f__GCA-002718135;g__AG-337-I02;s__AG-337-I02 sp902524385	0.770777	146	Others
GB_GCA_903893785.1	5652	86	d__Bacteria;p__Latescibacterota;c__UBA2968;o__UBA8231;f__UBA8231;g__CAITNQ01;s__CAITNQ01 sp903893785	0.760793	147	Others
GB_GCA_014529615.1	3024	46	d__Bacteria;p__Verrucomicrobiota;c__Verrucomicrobiae;o__Opitutales;f__UBA2995;g__UBA2995;s__UBA2995 sp014529615	0.760582	148	Others
GB_GCA_009840625.1	2002	30	d__Bacteria;p__Chloroflexota;c__UBA11872;o__UBA11872;f__VXNJ01;g__VXNJ01;s__VXNJ01 sp009840625	0.749251	149	Others
GB_GCA_002433065.1	1902	28	d__Bacteria;p__Chloroflexota;c__UBA11872;o__UBA11872;f__UBA11872;g__UBA11872;s__UBA11872 sp002433065	0.736067	150	Others
RS_GCF_003994485.1	3544	52	d__Bacteria;p__Proteobacteria;c__Alphaproteobacteria;o__Rhizobiales;f__Devosiaceae;g__Arsenicitalea;s__Arsenicitalea aurantiaca	0.733634	151	Others
GB_GCA_903842455.1	4638	68	d__Bacteria;p__Proteobacteria;c__Alphaproteobacteria;o__Rhizobiales;f__Devosiaceae;g__Devosia_A;s__Devosia_A sp903842455	0.733075	152	Others
GB_GCA_011523735.1	3888	57	d__Bacteria;p__Chloroflexota;c__Anaerolineae;o__SBR1031;f__A4b;g__UBA6055;s__UBA6055 sp011523735	0.733025	153	Others
GB_GCA_011525385.1	4247	62	d__Bacteria;p__Chloroflexota;c__Anaerolineae;o__SBR1031;f__A4b;g__UBA6055;s__UBA6055 sp011525385	0.729927	154	Others
GB_GCA_007125545.1	4730	69	d__Bacteria;p__Chloroflexota;c__Anaerolineae;o__B4-G1;f__SLSP01;g__PWVB01;s__PWVB01 sp007125545	0.729387	155	Others
GB_GCA_009845505.1	4409	64	d__Bacteria;p__Poribacteria;c__WGA-4E;o__WGA-4E;f__WGA-3G;g__VXZL01;s__VXZL01 sp009845505	0.725788	156	Others
GB_GCA_012719135.1	2364	34	d__Bacteria;p__Chloroflexota;c__Anaerolineae;o__UBA1429;f__UBA1429;g__JAAYED01;s__JAAYED01 sp012719135	0.71912	157	Others
GB_GCA_902825945.1	8401	120	d__Bacteria;p__Acidobacteriota;c__Acidobacteriae;o__Bryobacterales;f__Bryobacteraceae;g__SYLY01;s__SYLY01 sp902825945	0.714201	158	Others
GB_GCA_002238485.1	3233	46	d__Bacteria;p__Chloroflexota;c__Anaerolineae;o__SBR1031;f__A4b;g__UBA6055;s__UBA6055 sp002238485	0.711414	159	Others
GB_GCA_002816705.1	1338	19	d__Bacteria;p__Chloroflexota;c__Dehalococcoidia;o__SAR202;f__UBA11138;g__Casp-Chloro-G4;s__Casp-Chloro-G4 sp002816705	0.710015	160	Others
GB_GCA_009841405.1	3665	52	d__Bacteria;p__Chloroflexota;c__Anaerolineae;o__SBR1031;f__A4b;g__UBA6055;s__UBA6055 sp009841405	0.709413	161	Others
GB_GCA_903860935.1	4596	65	d__Bacteria;p__Proteobacteria;c__Alphaproteobacteria;o__CACIAM-22H2;f__CACIAM-22H2;g__CAIOSQ01;s__CAIOSQ01 sp903860935	0.707137	162	Others
GB_GCA_012270545.1	3696	52	d__Bacteria;p__Chloroflexota;c__Anaerolineae;o__SBR1031;f__A4b;g__UBA6055;s__UBA6055 sp012270545	0.703463	163	Others
GB_GCA_012270555.1	2775	39	d__Bacteria;p__Chloroflexota;c__UBA11872;o__VXOZ01;f__VXOZ01;g__VXOZ01;s__VXOZ01 sp012270555	0.702703	164	Others
GB_GCA_011523515.1	3703	52	d__Bacteria;p__Chloroflexota;c__Anaerolineae;o__SBR1031;f__A4b;g__UBA6055;s__UBA6055 sp011523515	0.702133	165	Others
GB_GCA_009841255.1	4915	69	d__Bacteria;p__Poribacteria;c__WGA-4E;o__WGA-4E;f__WGA-3G;g__WGA-3G;s__WGA-3G sp009841255	0.701933	166	Others
GB_GCA_012271065.1	4205	59	d__Bacteria;p__Latescibacterota;c__UBA2968;o__UBA2968;f__GCA-2709665;g__JAAXHE01;s__JAAXHE01 sp012271065	0.701546	167	Others
GB_GCA_012270625.1	2948	41	d__Bacteria;p__Chloroflexota;c__Dehalococcoidia;o__SAR202;f__UBA11138;g__JAAXHZ01;s__JAAXHZ01 sp012270625	0.695387	168	Others
GB_GCA_009840355.1	3099	43	d__Bacteria;p__Chloroflexota;c__Dehalococcoidia;o__SAR202;f__UBA11138;g__Bin90;s__Bin90 sp009840355	0.693772	169	Others
GB_GCA_012270865.1	4477	62	d__Bacteria;p__Poribacteria;c__WGA-4E;o__WGA-4E;f__WGA-3G;g__WGA-3G;s__WGA-3G sp012270865	0.692428	170	Others
GB_GCA_002423435.1	4066	56	d__Bacteria;p__Firmicutes_A;c__Clostridia;o__Oscillospirales;f__Butyricicoccaceae;g__UBA6114;s__UBA6114 sp002423435	0.688637	171	Others
GB_GCA_009839745.1	4437	61	d__Bacteria;p__Poribacteria;c__WGA-4E;o__WGA-4E;f__WGA-3G;g__WGA-3G;s__WGA-3G sp009839745	0.687401	172	Others
GB_GCA_012271015.1	4512	62	d__Bacteria;p__Poribacteria;c__WGA-4E;o__WGA-4E;f__WGA-3G;g__WGA-3G;s__WGA-3G sp012271015	0.687057	173	Others
GB_GCA_002702965.1	5331	72	d__Bacteria;p__Planctomycetota;c__Planctomycetes;o__Pirellulales;f__Pirellulaceae;g__UBA9264;s__UBA9264 sp002702965	0.675295	174	Others
GB_GCA_902593125.1	1334	18	d__Bacteria;p__Proteobacteria;c__Alphaproteobacteria;o__HIMB59;f__GCA-002718135;g__AG-337-I02;s__AG-337-I02 sp902593125	0.674663	175	Others
GB_GCA_001593845.1	964	13	d__Archaea;p__Thermoproteota;c__Bathyarchaeia;o__B26-1;f__B26-1;g__B63;s__B63 sp001593845	0.674274	176	Others
GB_GCA_902512325.1	1409	19	d__Bacteria;p__Proteobacteria;c__Alphaproteobacteria;o__HIMB59;f__GCA-002718135;g__AG-337-I02;s__AG-337-I02 sp902512325	0.674237	177	Others
GB_GCA_005798285.1	4391	59	d__Bacteria;p__Armatimonadota;c__SYMT01;o__SYMT01;f__SYMT01;g__F1-80-MAGs030;s__F1-80-MAGs030 sp005798285	0.671829	178	Others
GB_GCA_012270675.1	3437	46	d__Bacteria;p__Latescibacterota;c__UBA2968;o__UBA2968;f__GCA-2709665;g__JAAXHW01;s__JAAXHW01 sp012270675	0.669188	179	Others
GB_GCA_002707365.1	1871	25	d__Bacteria;p__Deinococcota;c__Deinococci;o__Deinococcales;f__Trueperaceae;g__UBA6957;s__UBA6957 sp002707365	0.668092	180	Others
GB_GCA_005808475.1	6888	92	d__Bacteria;p__Acidobacteriota;c__Acidobacteriae;o__Bryobacterales;f__Bryobacteraceae;g__SYLY01;s__SYLY01 sp005808475	0.667828	181	Others
GB_GCA_003215235.1	1124	15	d__Bacteria;p__Proteobacteria;c__Alphaproteobacteria;o__HIMB59;f__GCA-002718135;g__AG-337-I02;s__AG-337-I02 sp003215235	0.66726	182	Others
GB_GCA_002687025.1	4649	62	d__Bacteria;p__Poribacteria;c__WGA-4E;o__GCA-2687025;f__GCA-2687025;g__GCA-2687025;s__GCA-2687025 sp002687025	0.66681	183	Others
GB_GCA_002724415.1	4836	64	d__Bacteria;p__Planctomycetota;c__Planctomycetes;o__Planctomycetales;f__Planctomycetaceae;g__UBA8437;s__UBA8437 sp002724415	0.661704	184	Others
GB_GCA_003213095.1	1211	16	d__Bacteria;p__Chloroflexota;c__Dehalococcoidia;o__SAR202;f__UBA826;g__AG-426-M11;s__AG-426-M11 sp003213095	0.660611	185	Others
GB_GCA_007695115.1	3407	45	d__Bacteria;p__Chloroflexota;c__Chloroflexia;o__Thermomicrobiales;f__Thermomicrobiaceae;g__SLMJ01;s__SLMJ01 sp007695115	0.660405	186	Others
GB_GCA_009835515.1	4420	58	d__Bacteria;p__Poribacteria;c__WGA-4E;o__WGA-4E;f__WGA-3G;g__WGA-3G;s__WGA-3G sp009835515	0.656109	187	Others
GB_GCA_002714785.1	3895	51	d__Bacteria;p__Poribacteria;c__WGA-4E;o__WGA-4E;f__UBA9662;g__TMED15;s__TMED15 sp002714785	0.654685	188	Others
GB_GCA_902604905.1	1076	14	d__Bacteria;p__Proteobacteria;c__Alphaproteobacteria;o__HIMB59;f__GCA-002718135;g__AG-337-I02;s__AG-337-I02 sp902604905	0.650558	189	Others
GB_GCA_011523545.1	3925	51	d__Bacteria;p__Chloroflexota;c__Anaerolineae;o__SBR1031;f__A4b;g__UBA6055;s__UBA6055 sp011523545	0.649682	190	Others
GB_GCA_009840575.1	3097	40	d__Bacteria;p__Chloroflexota;c__Anaerolineae;o__SBR1031;f__A4b;g__UBA6055;s__UBA6055 sp009840575	0.645786	191	Others
GB_GCA_012270665.1	2948	38	d__Bacteria;p__Chloroflexota;c__Dehalococcoidia;o__SAR202;f__UBA11138;g__VXRN01;s__VXRN01 sp012270665	0.644505	192	Others
GB_GCA_009692745.1	3961	51	d__Bacteria;p__Chloroflexota;c__Anaerolineae;o__UCB3;f__SHYO01;g__SHYO01;s__SHYO01 sp009692745	0.643777	193	Others
GB_GCA_002724315.1	4272	55	d__Bacteria;p__Planctomycetota;c__Planctomycetes;o__Planctomycetales;f__Planctomycetaceae;g__UBA8437;s__UBA8437 sp002724315	0.643727	194	Others
GB_GCA_005808865.1	5226	67	d__Bacteria;p__Acidobacteriota;c__Acidobacteriae;o__Bryobacterales;f__Bryobacteraceae;g__SYKU01;s__SYKU01 sp005808865	0.641026	195	Others
GB_GCA_002724245.1	5811	74	d__Bacteria;p__Planctomycetota;c__Planctomycetes;o__Pirellulales;f__Pirellulaceae;g__UBA9264;s__UBA9264 sp002724245	0.636723	196	Others
GB_GCA_902826685.1	6159	78	d__Bacteria;p__Acidobacteriota;c__Acidobacteriae;o__Bryobacterales;f__Bryobacteraceae;g__CADEFT01;s__CADEFT01 sp902826685	0.63322	197	Others
GB_GCA_903873965.1	4759	60	d__Bacteria;p__Chloroflexota;c__Anaerolineae;o__Thermoflexales;f__J036;g__CAIXPS01;s__CAIXPS01 sp903873965	0.630385	198	Others
GB_GCA_902589475.1	1995	25	d__Bacteria;p__Proteobacteria;c__Alphaproteobacteria;o__Thalassobaculales;f__Nisaeaceae;g__GCA-002701455;s__GCA-002701455 sp902589475	0.626566	199	Others
GB_GCA_902602845.1	1120	14	d__Bacteria;p__Proteobacteria;c__Alphaproteobacteria;o__HIMB59;f__GCA-002718135;g__AG-337-I02;s__AG-337-I02 sp902602845	0.625	200	Others

## Sheet: Figure 5a
Figure 5a
Substrates	Replicates	0	7	14	18	28	35	41	47	54	62	69	Days
Carbon mixture-only	1	33502.7	174535	668907	996150	1.44136e+06	4.60789e+06	2.27025e+07	46132612	118024552	279957056	57707852	Cells/ml
Carbon mixture-only	2	27442.5	150631	473053	681722	670592	3533827	2.25491e+07	1.95756e+06	3.56137e+06	34716548	55983096
Carbon mixture-only	3	29777.7	212050	493640	831980	1.33562e+06	3.62843e+06	2.21433e+07	67237696	188862704	156312272	1057735
Fucose	1	27213.8	104881	2.27788e+06	4.36024e+06	6205066	49061760	1.13013e+08	216963776	307121440	111701808	99083048
Fucose	2	28814.6	117081	1.6717e+06	3.09975e+06	3344614	10651566	1.12997e+08	122942240	308409408	192609504	112589192
Fucose	3	28928.9	138393	1896786	3745300	5133788	40736400	111343712	231951024	306418912	124581472	58091244
Fucono-1,4-lactone	1	24240.8	155092	2334594	8876723	34214124	84767328	189538240	22710290	42206628	42180896	34433116
Fucono-1,4-lactone	2	26070.3	175336	1.93339e+06	5.02746e+06	8737178	231329312	95481672	29711042	58630128	52250452	34901596
Fucono-1,4-lactone	3	32767	181512	2.74458e+06	9301166	28214964	125548240	23981754	21714742	28686522	37555928	22194134
Fuconate	1	31787.5	158523	709122	1.31614e+06	4.34911e+06	18988058	90491889	20958724	22510138	25847142	14844890
Fuconate	2	49322.9	232066	2.08436e+06	4.96892e+06	9015432	264452688	9.61542e+07	45927708	3.74681e+06	1.5201e+06	856436
Fuconate	3	44136.6	195923	992313	2.06186e+06	3.48374e+06	170603152	88270222	26081318	25144616	30647744	28050108
Rhamnose	1	41964.1	219599	952968	1.68622e+06	2.6768e+06	12677256	50769175	223754880	246704096	2582777	2.45951e+06
Rhamnose	2	27556.8	211021	879768	1.55266e+06	2273336	14135308	62348105	196590496	247406624	23271210	2547348
Rhamnose	3	26642.1	248078	2237622	5.76658e+06	5.0197e+06	158493520	211692184	236166192	3.48702e+06	1.4061e+06	1.17119e+06
Rhamnono-1,4-lactone	1	26985.1	95731.4	683502	2751933	17363054	112904376	61688234	19582942	27076566	24178640	15459767
Rhamnono-1,4-lactone	2	37390.4	109914	724219	1.74187e+06	5.68751e+06	95274200	61567801	44083576	35741064	37263208	23511728
Rhamnono-1,4-lactone	3	34989.1	125240	764479	1.72796e+06	6867311	108452312	72297470	29711042	29301234	27076566	21227900
Rhamnonate	1	30758.4	239386	1.61039e+06	3720257	14291130	328740512	39991856	28042540	33194406	24617720	23112582
Rhamnonate	2	32996.9	187002	1.09342e+06	3308441	16238908	307904832	46939216	29213418	25349520	28481620	29982578
Rhamnonate	3	29272	218112	1264524	3.97903e+06	14402431	328028192	70987776	30589200	32872414	28949970	35867832
Ascorbate	1	42794.7	200787	1.45719e+06	9249166	18358474	40717300	51496632	91496632	208420816	2.06852e+07	12149930
Ascorbate	2	57755.5	258417	1.41691e+06	9471769	25824838	150301728	151084864	216226668	330623104	28680130	12500239
Ascorbate	3	59669.1	227772	1.53266e+06	10996601	39030056	71931840	78024200	88433156	259011856	11605034	7860315

## Sheet: Figure 6a-b
Figure 6a-b
Trench	Depth (m)	Relative abundnace of JH545 population
Izu-Bonin Trench	0	0.000171942
Izu-Bonin Trench	306	0.000861058
Izu-Bonin Trench	505	0.000491228
Izu-Bonin Trench	754	0.00108159
Izu-Bonin Trench	1206	0.000929494
Izu-Bonin Trench	2015	0.00068282
Izu-Bonin Trench	3507	0.000638965
Izu-Bonin Trench	5010	0.000872302
Izu-Bonin Trench	7512	0.000998372
Izu-Bonin Trench	9697	0.000722871
Japan Trench	0	0.000402694
Japan Trench	200	0.000886287
Japan Trench	550	0.000565664
Japan Trench	1000	0.000916447
Japan Trench	3500	0.000832417
Japan Trench	7000	0.00131493
Kuril Trench	0	0.000278787
Kuril Trench	200	0.0016313
Kuril Trench	1000	0.000906778
Kuril Trench	2400	0.000624548
Kuril Trench	4500	0.0010662
Kuril Trench	6500	0.00126073
Mariana Trench	0	8.22434e-05
Mariana Trench	203	0.000557381
Mariana Trench	502	0.000622326
Mariana Trench	2000	0.00147887
Mariana Trench	3971	0.00152576
Mariana Trench	7900	0.00153089
Mariana Trench	10899	0.000386228

## Sheet: Figure 6c
Figure 6c
Station	Depth (m)	Relative abundnace of JH545 population	Oceans
TARA_038	25	6.74504e-05	(IO) Indian Ocean
TARA_038	5	8.14982e-05	(IO) Indian Ocean
TARA_038	340	0.000328742	(IO) Indian Ocean
TARA_039	25	7.62206e-05	(IO) Indian Ocean
TARA_039	270	0.000394615	(IO) Indian Ocean
TARA_056	5	7.5132e-05	(IO) Indian Ocean
TARA_056	1000	9.3381e-05	(IO) Indian Ocean
TARA_064	5	7.00297e-05	(IO) Indian Ocean
TARA_064	65	0.000140931	(IO) Indian Ocean
TARA_064	1000	0.000365255	(IO) Indian Ocean
TARA_065	5	0.000112751	(IO) Indian Ocean
TARA_065	30	0.000208575	(IO) Indian Ocean
TARA_065	850	0.000296822	(IO) Indian Ocean
TARA_068	5	6.44971e-05	(SAO) South Atlantic Ocean
TARA_068	50	8.27253e-05	(SAO) South Atlantic Ocean
TARA_068	700	0.000677947	(SAO) South Atlantic Ocean
TARA_070	5	0.000194367	(SAO) South Atlantic Ocean
TARA_070	800	0.000638239	(SAO) South Atlantic Ocean
TARA_072	5	9.77745e-05	(SAO) South Atlantic Ocean
TARA_072	100	0.000108742	(SAO) South Atlantic Ocean
TARA_072	800	0.00023719	(SAO) South Atlantic Ocean
TARA_076	5	0.000162858	(SAO) South Atlantic Ocean
TARA_076	150	0.000320244	(SAO) South Atlantic Ocean
TARA_076	800	0.000504914	(SAO) South Atlantic Ocean
TARA_078	5	7.11608e-05	(SAO) South Atlantic Ocean
TARA_078	120	0.000156113	(SAO) South Atlantic Ocean
TARA_078	800	0.000458441	(SAO) South Atlantic Ocean
TARA_085	5	4.04333e-05	(SO) Southern Ocean
TARA_085	90	7.29905e-05	(SO) Southern Ocean
TARA_085	790	0.00119425	(SO) Southern Ocean
TARA_098	5	5.40739e-05	(SPO) South Pacific Ocean
TARA_098	188	0.000100566	(SPO) South Pacific Ocean
TARA_098	488	0.000431598	(SPO) South Pacific Ocean
TARA_102	5	0.000131934	(SPO) South Pacific Ocean
TARA_102	40	0.00012756	(SPO) South Pacific Ocean
TARA_102	480	0.00019188	(SPO) South Pacific Ocean
TARA_109	5	0.00012844	(NPO) North Pacific Ocean
TARA_109	30	0.000156759	(NPO) North Pacific Ocean
TARA_109	380	0.000235358	(NPO) North Pacific Ocean
TARA_110	5	7.87632e-05	(SPO) South Pacific Ocean
TARA_110	50	9.52506e-05	(SPO) South Pacific Ocean
TARA_110	380	0.000343782	(SPO) South Pacific Ocean
TARA_111	5	6.93675e-05	(SPO) South Pacific Ocean
TARA_111	90	5.56435e-05	(SPO) South Pacific Ocean
TARA_111	350	0.000345267	(SPO) South Pacific Ocean
TARA_112	5	7.2679e-05	(SPO) South Pacific Ocean
TARA_112	155	7.09729e-05	(SPO) South Pacific Ocean
TARA_112	696	0.000458623	(SPO) South Pacific Ocean
TARA_122	5	0.000104478	(SPO) South Pacific Ocean
TARA_122	115	0.000159607	(SPO) South Pacific Ocean
TARA_122	600	0.000243788	(SPO) South Pacific Ocean
TARA_132	5	9.29552e-05	(NPO) North Pacific Ocean
TARA_132	115	9.56756e-05	(NPO) North Pacific Ocean
TARA_132	550	0.000440748	(NPO) North Pacific Ocean
TARA_133	5	6.74424e-05	(NPO) North Pacific Ocean
TARA_133	45	0.000232538	(NPO) North Pacific Ocean
TARA_133	650	0.000396998	(NPO) North Pacific Ocean
TARA_137	5	7.48961e-05	(NPO) North Pacific Ocean
TARA_137	40	0.0014556	(NPO) North Pacific Ocean
TARA_137	375	0.000892724	(NPO) North Pacific Ocean
TARA_138	5	8.51762e-05	(NPO) North Pacific Ocean
TARA_138	60	0.000106505	(NPO) North Pacific Ocean
TARA_138	450	0.00077549	(NPO) North Pacific Ocean
TARA_142	5	0.000103631	(NAO) North Atlantic Ocean
TARA_142	125	8.94815e-05	(NAO) North Atlantic Ocean
TARA_142	640	0.000247545	(NAO) North Atlantic Ocean
TARA_145	5	0.000345763	(NAO) North Atlantic Ocean
TARA_145	590	0.000768197	(NAO) North Atlantic Ocean
TARA_146	5	0.000132868	(NAO) North Atlantic Ocean
TARA_146	640	0.000343201	(NAO) North Atlantic Ocean
TARA_149	5	0.000144951	(NAO) North Atlantic Ocean
TARA_149	740	0.000284334	(NAO) North Atlantic Ocean
TARA_152	5	0.00015562	(NAO) North Atlantic Ocean
TARA_152	25	0.000164739	(NAO) North Atlantic Ocean
TARA_152	800	0.000333804	(NAO) North Atlantic Ocean
ALOHA	25	2.41911e-05	(NPO) North Pacific Ocean
ALOHA	75	2.76749e-05	(NPO) North Pacific Ocean
ALOHA	125	0.000442155	(NPO) North Pacific Ocean
ALOHA	200	0.00106993	(NPO) North Pacific Ocean
ALOHA	500	0.000699216	(NPO) North Pacific Ocean
ALOHA	770	0.000921799	(NPO) North Pacific Ocean
ALOHA	1000	0.000240112	(NPO) North Pacific Ocean

## Sheet: Supplementary Fig. 2a
Supplementary Fig. 2a
Domain	Phylum	Class	GR1	GR3	Station
Bacteria	Proteobacteria	Alphaproteobacteria	14986	16806	Reads
Bacteria	Proteobacteria	Gammaproteobacteria	5775	6985
Archaea	Euryarchaeota	Thermoplasmata	5174	6180
Archaea	Thaumarchaeota	Nitrososphaeria	4190	4046
Bacteria	Bacteroidetes	Bacteroidia	4010	4978
Bacteria	Marinimicrobia_(SAR406_clade)	Marinimicrobia_(SAR406_clade)_cl	2662	3021
Bacteria	Actinobacteria	Acidimicrobiia	2426	2778
Bacteria	Cyanobacteria	Oxyphotobacteria	1420	1323
Bacteria	Verrucomicrobia	Verrucomicrobiae	1146	1298
Bacteria	Proteobacteria	Deltaproteobacteria	799	898
Bacteria	Planctomycetes	Planctomycetacia	494	434
Bacteria	Chloroflexi	Dehalococcoidia	463	360
Bacteria	Margulisbacteria	Margulisbacteria_cl	144	191
Bacteria	PAUC34f	PAUC34f_cl	112	74
Archaea	Nanoarchaeaeota	Woesearchaeia	74	55
Bacteria	Bacteroidetes	Rhodothermia	63	54
Bacteria	Actinobacteria	Actinobacteria	41	61
Bacteria	Gemmatimonadetes	BD2-11_terrestrial_group	37	38
Bacteria	Dadabacteria	Dadabacteriia	35	30
Bacteria	Planctomycetes	Pla3_lineage	27	20
Bacteria	Nitrospinae	Nitrospinia	18	17
Bacteria	Actinobacteria	Thermoleophilia	14	24
Bacteria	Unclassified_Bacteria	Unclassified_Bacteria	9	2
Bacteria	Lentisphaerae	Oligosphaeria	5	0
Bacteria	Planctomycetes	BD7-11	4	13
Bacteria	Cyanobacteria	Melainabacteria	3	5
Bacteria	Planctomycetes	Phycisphaerae	2	4
Bacteria	Chlamydiae	Chlamydiae	2	4
Bacteria	Omnitrophicaeota	Omnitrophicaeota_cl	2	0
Bacteria	Planctomycetes	OM190	2	6
Bacteria	Proteobacteria	Unclassified_Proteobacteria	0	4
Bacteria	Dependentiae	Babeliae	0	3
Bacteria	Elusimicrobia	Lineage_IIb	0	3
Bacteria	Epsilonbacteraeota	Campylobacteria	0	3
Bacteria	Fibrobacteres	Fibrobacteria	5	0
Bacteria	Hydrogenedentes	Hydrogenedentia	0	0
Bacteria	Kiritimatiellaeota	Kiritimatiellae	0	4
Bacteria	Lentisphaerae	Lentisphaeria	0	13
Bacteria	Patescibacteria	Gracilibacteria	0	0
Bacteria	Spirochaetes	Spirochaetia	0	0
Bacteria	Tenericutes	Mollicutes	0	16

## Sheet: Supplementary Fig. 3
Supplementary Fig. 3
Temperature (°C)	Replicates	1	7	8	11	14	21	28	40	42	49	56	70	Days
4	1	16012.4	11300	10519.6	15500	20500	42208.9	30408.9	8232.74	7380.89	7230	4317	3310	Cells/ml
4	2	10186.7	15100.1	15880	18295	23326.1	59916.1	66319.3	28128.5	25613	15665.1	12406.3	9147.49
10	1	12463.5	31000.1	34080	43336.2	74209	267564	1.22759e+06	10669630	15484868	30852648	79892232	131931816
10	2	12349.1	31300.1	34380	43793.6	74780.7	300495	1.30809e+06	10984304	15250692	32755326	80843571	128931816
15	1	15207.7	677016	784380	1117823	2.12039e+06	10596450	38434088	157834416	198346816	291334208	487334016	354206336
15	2	14979	680160	790380	1.12331e+06	2.29236e+06	10420819	29886674	163688816	251855968	298711232	434864512	359014560
20	1	12006.1	1630010	1900380	2694850	6.00075e+06	20431830	49206168	284874752	349741408	341216992	432639232	178082608
20	2	14636	1547010	1800380	2.5613e+06	6264200	18002256	51460108	278200736	361333088	342973408	435567232	157959280
25	1	13949.9	1416010	1650380	2.34359e+06	4.97623e+06	12294224	22071060	113809392	97768352	98119616	85321520	3.83991e+06
25	2	14979	1537010	1790380	2.54849e+06	5.14455e+06	10772082	24881168	84186160	113926480	92974016	82803448	2.82706e+06
30	1	11891.7	10180	9880	9033.14	10977	42993.2	92046.6	245610	244352	363956	608257	252699
30	2	10290.9	8080.1	7720	6631.93	8232.74	37847.7	89073.7	200101	186494	261732	455668	213251
37	1	11548.7	7560.1	6880	4916.77	5374.15	19552.8	50539.9	106454	94790.8	164312	247049	175860
37	2	13263.9	9500.1	8920	6974.96	8347.08	29500.7	53512.8	118460	92732.7	167399	164883	151734
